# Supplementary material for: Neuromuscular Electrical Stimulation during Hemodialysis Suppresses Postprandial Hyperglycemia in Patients with End-Stage Diabetic Kidney Disease: A Crossover Controlled Trial
Source: J Clin Med. 2022 Oct 22;11(21):6239. doi: 10.3390/jcm11216239 (PMC9658571; doi:10.3390/jcm11216239)
Supplement: Supplementary file 1 [file jcm-11-06239-s001.zip]

Archive with 1 entries (1 files):
- jcm-1913293-supplementary.pdf
